# Supplementary material for: VEGF-A and FGF4 Engineered C2C12 Myoblasts and Angiogenesis in the Chick Chorioallantoic Membrane
Source: Biomedicines. 2022 Jul 23;10(8):1781. doi: 10.3390/biomedicines10081781 (PMC9330725; doi:10.3390/biomedicines10081781)
Supplement: Supplementary file 1 [file biomedicines-10-01781-s001.zip]

Archive with 1 entries (1 files):
- biomedicines-1768267-supplementary.pdf
